# Supplementary material for: Hypothermia Mitigates Renal Fibrosis Through the Upregulation of PGC-1α After Ischemia–Reperfusion Injury
Source: Biomedicines. 2025 May 29;13(6):1337. doi: 10.3390/biomedicines13061337 (PMC12189753; doi:10.3390/biomedicines13061337)
Supplement: Supplementary file 1 [file biomedicines-13-01337-s001.zip]

Archive with 1 entries (1 files):
- biomedicines-3586366-supplementary.pdf
